# Supplementary material for: β-Cyclodextrin Modified Hydrogels of Kappa-Carrageenan for Methotrexate Delivery
Source: Pharmaceutics. 2023 Aug 30;15(9):2244. doi: 10.3390/pharmaceutics15092244 (PMC10535384; doi:10.3390/pharmaceutics15092244)
Supplement: Supplementary file 1 [file pharmaceutics-15-02244-s001.zip]

Archive with 1 entries (1 files):
- pharmaceutics-2529287-supplementary.pdf
